# Supplementary material for: Impact of Sanitation on Rodent Pullulation and Plague Status in an Informal Settlement on the Outskirts of Mahajanga (Madagascar)
Source: Pathogens. 2024 Oct 22;13(11):918. doi: 10.3390/pathogens13110918 (PMC11597497; doi:10.3390/pathogens13110918)
Supplement: Supplementary file 1 [file pathogens-13-00918-s001.zip]

Archive with 1 entries (1 files):
- pathogens-3192282-supplementary.pdf
